# Supplementary material for: Transient response of the Northwestern Iberian upwelling regime
Source: PLoS One. 2018 May 17;13(5):e0197627. doi: 10.1371/journal.pone.0197627 (PMC5957426; doi:10.1371/journal.pone.0197627)
Supplement: S1 Dataset — Includes the relevant observations from the CAIBEX project and the wind data from the WRF simulation. (ZIP) [file pone.0197627.s001.zip]

Archive with 30 entries (22 files):
- Dataset_S1/CTD/
- Dataset_S1/CTD/coastal.mat
- Dataset_S1/CTD/float1.mat
- Dataset_S1/CTD/float2.mat
- Dataset_S1/CTD/linha41_30.mat
- Dataset_S1/CTD/meridional1.mat
- Dataset_S1/CTD/meridional2.mat
- Dataset_S1/CTD/meridional3.mat
- Dataset_S1/CTD/meridional4.mat
- Dataset_S1/CTD/silleiro1.mat
- Dataset_S1/CTD/silleiro2.mat
- Dataset_S1/CTD/silleiro3.mat
- Dataset_S1/float/
- Dataset_S1/float/Iridium_L2.xls
- Dataset_S1/lADCP/
- Dataset_S1/lADCP/ladcp.mat
- Dataset_S1/mADCP/
- Dataset_S1/mADCP/dados_adcp_july09.mat
- Dataset_S1/README
- Dataset_S1/seasoar/
- Dataset_S1/seasoar/total_data_1.mat
- Dataset_S1/seasoar/total_data_2.mat
- Dataset_S1/underway/
- Dataset_S1/underway/termosalinograph.mat
- Dataset_S1/underway/wind_boat.mat
- Dataset_S1/vmADCP/
- Dataset_S1/vmADCP/correntes_rodado_71_74.mat
- Dataset_S1/vmADCP/sar_ADCP.mat
- Dataset_S1/WRF/
- Dataset_S1/WRF/wrf_wind_mooring.mat
