# Supplementary material for: Transient response of the Northwestern Iberian upwelling regime
Source: PLoS One. 2018 May 17;13(5):e0197627. doi: 10.1371/journal.pone.0197627 (PMC5957426; doi:10.1371/journal.pone.0197627)
Supplement: S1 Dataset — Includes the relevant observations from the CAIBEX project and the wind data from the WRF simulation. (ZIP) [file pone.0197627.s001.zip › Dataset_S1/float/Iridium_L2.xls]

## Sheet: Iridium
2009-07-17 08:55:00	41.9996	-9.00167
2009-07-17 09:55:00	41.9977	-9.00121
2009-07-17 10:55:00	41.9948	-9.00005
2009-07-17 11:55:00	41.9903	-8.99759
2009-07-17 12:55:00	41.9849	-8.99634
2009-07-17 13:55:00	41.9784	-8.99442
2009-07-17 14:54:59	41.97	-8.99344
2009-07-17 15:54:59	41.9616	-8.99394
2009-07-17 16:55:00	41.9525	-8.99493
2009-07-17 17:55:00	41.9433	-8.99851
2009-07-17 18:55:00	41.9344	-9.00332
2009-07-17 20:55:00	41.919	-9.01491
2009-07-17 21:55:00	41.9119	-9.02063
2009-07-17 22:55:00	41.9047	-9.02577
2009-07-17 23:55:00	41.8968	-9.03073
2009-07-18 00:55:00	41.8882	-9.03587
2009-07-18 01:55:00	41.8798	-9.04127
2009-07-18 02:55:00	41.8711	-9.04677
2009-07-18 03:55:00	41.8632	-9.05195
2009-07-18 04:55:00	41.8567	-9.05529
2009-07-18 05:55:00	41.8515	-9.05674
2009-07-18 06:55:00	41.846	-9.05611
2009-07-18 07:55:00	41.8409	-9.05436
2009-07-18 08:55:00	41.836	-9.05091
2009-07-18 09:55:00	41.8299	-9.04467
2009-07-18 10:55:00	41.821	-9.0375
2009-07-18 11:55:00	41.8085	-9.03297
2009-07-18 12:55:00	41.7944	-9.03033
2009-07-18 13:55:00	41.7791	-9.03132
2009-07-18 14:55:00	41.7641	-9.03436
2009-07-18 15:55:00	41.7501	-9.04009
2009-07-18 16:55:00	41.7381	-9.04625
2009-07-18 17:55:00	41.7274	-9.05203
2009-07-18 20:55:00	41.7081	-9.06497
2009-07-18 21:55:00	41.7036	-9.06343
2009-07-18 23:55:00	41.6906	-9.05226
2009-07-19 00:55:00	41.6814	-9.04829
2009-07-19 01:55:00	41.6711	-9.04692
2009-07-19 03:55:00	41.6486	-9.04275
2009-07-19 04:55:00	41.6368	-9.04112
2009-07-19 05:55:00	41.6255	-9.03912
2009-07-19 06:55:00	41.6152	-9.03809
2009-07-19 07:55:00	41.6055	-9.03719
2009-07-19 08:55:00	41.5961	-9.03619
2009-07-19 09:55:00	41.5876	-9.03568
2009-07-19 10:55:00	41.5788	-9.0356
2009-07-19 11:55:00	41.5693	-9.03318
2009-07-19 12:55:00	41.5584	-9.029
2009-07-19 13:55:00	41.5462	-9.02778
2009-07-19 14:55:00	41.5354	-9.02996
2009-07-19 15:55:00	NaN	NaN
2009-07-19 16:55:00	41.5165	-9.03933
2009-07-19 17:55:00	41.509	-9.04414
2009-07-19 18:55:00	41.5027	-9.04792
2009-07-19 19:55:00	41.4967	-9.04989
2009-07-19 20:55:00	41.4917	-9.05121
2009-07-19 21:55:00	41.487	-9.04935
2009-07-19 22:55:00	41.4828	-9.04579
2009-07-19 23:55:00	41.4783	-9.04274
2009-07-20 00:55:00	41.473	-9.04032
2009-07-20 01:55:00	41.466	-9.03884
2009-07-20 02:55:00	41.4596	-9.04005
2009-07-20 03:55:00	41.4531	-9.04328
2009-07-20 04:55:00	41.4478	-9.0484
2009-07-20 05:55:00	41.4427	-9.05228
2009-07-20 06:55:00	41.4392	-9.05734
2009-07-20 07:55:00	41.4373	-9.06081
2009-07-20 08:55:00	41.4363	-9.06253
2009-07-20 09:55:00	41.4361	-9.06351
2009-07-20 10:55:00	41.4363	-9.06426
2009-07-20 11:55:00	41.437	-9.06278
2009-07-20 12:55:00	41.437	-9.06141
2009-07-20 13:55:00	41.4359	-9.06086
2009-07-20 14:54:59	41.4334	-9.05964
2009-07-20 15:54:59	41.4069	-9.05982
2009-07-20 16:54:59	41.4025	-9.0597
2009-07-20 17:54:59	41.3987	-9.06067
2009-07-20 18:54:59	41.3963	-9.06167
2009-07-20 19:54:59	41.3942	-9.06259
2009-07-20 21:54:59	41.3923	-9.06259
2009-07-20 22:54:59	41.3915	-9.05681
2009-07-20 23:54:59	41.3902	-9.05191
2009-07-21 00:54:59	41.3885	-9.04809
2009-07-21 01:54:59	41.386	-9.04611
2009-07-21 02:54:59	41.3832	-9.04412
2009-07-21 03:54:59	41.3803	-9.04222
2009-07-21 04:54:59	41.3774	-9.04158
2009-07-21 05:55:00	41.3753	-9.04121
