# Supplementary material for: Transient response of the Northwestern Iberian upwelling regime
Source: PLoS One. 2018 May 17;13(5):e0197627. doi: 10.1371/journal.pone.0197627 (PMC5957426; doi:10.1371/journal.pone.0197627)
Supplement: S1 Dataset — Includes the relevant observations from the CAIBEX project and the wind data from the WRF simulation. (ZIP) [file pone.0197627.s001.zip › Dataset_S1/README]

Complementary data for "Transient response of the Northwestern Iberian upwelling regime" by Cordeiro NGF, Nolasco R, Dubert J and Barton ED; DOI:10.1371/journal.pone.0197627
Observational data was obtained in the framework of the project “Shelf–ocean exchanges in the Canaries–Iberian Large Marine Ecosystem”, CAIBEX - CTM2007-66408-C02.
Wind data from a WRF simulation was provided by Tiago Luna, under the supervision of Alfredo Rocha, from the Meteorology and Climatology Group of the University of Aveiro.

The data consists of "mat" files separated by instrument:
- CTD (all CTD stations surveyed during the campaign)
- seasoar (two transects with towed CTD offshore)
- underway (surface water properties with termosalinograph and wind from the meteo station aboard RV Sarmiento de Gamboa)
- mADCP (currents measured with the moored ADCP)
- float (path of the lagrangean buoy)
- vmADCP (current velocities from the vessel-mounted ADCP)
- lADCP (current velocities at the CTD stations measured with two lowered ADCPs)
- WRF (timeseries of u and v components of wind at the mooring location, from WRF simulation of the Iberian Peninsula)
